# Supplementary material for: Establishment and Characterization of a Novel Fibroblastic Cell Line (SCI13D) Derived from the Broncho-Alveolar Lavage of a Patient with Fibrotic Hypersensitivity Pneumonitis
Source: Biomedicines. 2021 Sep 10;9(9):1193. doi: 10.3390/biomedicines9091193 (PMC8465388; doi:10.3390/biomedicines9091193)
Supplement: Supplementary file 1 [file biomedicines-09-01193-s001.zip]

Archive with 1 entries (1 files):
- biomedicines-1336786-supplementary.pdf
